# Supplementary material for: Methionine 274 Is Not the Determining Factor for Selective Inhibition of Histone Deacetylase 8 (HDAC8) by L-Shaped Inhibitors
Source: Int J Mol Sci. 2022 Oct 4;23(19):11775. doi: 10.3390/ijms231911775 (PMC9569839; doi:10.3390/ijms231911775)
Supplement: Supplementary file 1 [file ijms-23-11775-s001.zip]

Archive with 1 entries (1 files):
- ijms-1940987-supplementary.pdf
